# Supplementary material for: Common species link global ecosystems to climate change: dynamical evidence in the planktonic fossil record
Source: Proc Biol Sci. 2017 Jul 12;284(1858):20170722. doi: 10.1098/rspb.2017.0722 (PMC5524498; doi:10.1098/rspb.2017.0722)
Supplement: Supplementary data table [file rspb20170722supp2.xlsx]

## Sheet: SCOR
Summed Common sp. Occurrence Rate (SCOR) of Cenozoic planktonic foraminifera from the NSB database
Values are ensemble means of 20 SCOR curves calculated for a subset of 81-100 of the most common species, at 1/3 Myr resolution (see MS Fig. 2b)
This file is part of the electronic supplementary material for:
Hannisdal B, Haaga KA, Reitan T, Diego D, and Liow LH (2017): Common species link global ecosystems to climate change: dynamical evidence in the planktonic fossil record
Proceedings of the Royal Society B 20170722, http://dx.doi.org/10.1098/rspb.2017.0722
Age (Ma)	SCOR	Std. Error
64.8333	3.71372	0.87718
64.5	2.46096	0.642107
64.1667	3.50697	0.919368
63.8333	NaN	NaN
63.5	5.93907	1.87523
63.1667	6.51444	1.58375
62.8333	NaN	NaN
62.5	NaN	NaN
62.1667	NaN	NaN
61.8333	NaN	NaN
61.5	NaN	NaN
61.1667	NaN	NaN
60.8333	6.22799	1.46141
60.5	NaN	NaN
60.1667	6.11251	1.31414
59.8333	6.88775	1.20504
59.5	5.87562	1.29063
59.1667	7.12343	1.40714
58.8333	7.17884	1.27359
58.5	7.44958	1.38195
58.1667	6.71641	1.0933
57.8333	5.84865	1.12295
57.5	NaN	NaN
57.1667	5.89995	1.19041
56.8333	5.8049	0.898206
56.5	7.18519	1.40396
56.1667	NaN	NaN
55.8333	NaN	NaN
55.5	NaN	NaN
55.1667	6.42628	0.977638
54.8333	NaN	NaN
54.5	9.55013	1.64466
54.1667	6.80045	1.60484
53.8333	NaN	NaN
53.5	9.50795	1.76541
53.1667	NaN	NaN
52.8333	9.40194	2.17353
52.5	NaN	NaN
52.1667	17.0274	2.62994
51.8333	NaN	NaN
51.5	11.7816	2.11039
51.1667	NaN	NaN
50.8333	10.9517	2.81046
50.5	7.20018	1.49439
50.1667	14.2424	2.7521
49.8333	13.3832	2.6057
49.5	11.6036	2.01343
49.1667	13.7891	2.2211
48.8333	12.1861	1.35571
48.5	17.0942	2.68234
48.1667	14.2122	1.86635
47.8333	12.2979	1.7053
47.5	12.8509	1.50395
47.1667	9.29366	1.43694
46.8333	16.4462	2.25681
46.5	12.718	1.63881
46.1667	12.2126	1.93476
45.8333	11.1696	2.38048
45.5	10.3325	1.53514
45.1667	8.8309	1.35401
44.8333	NaN	NaN
44.5	10.7289	1.96212
44.1667	12.6675	2.03306
43.8333	11.2644	1.82117
43.5	NaN	NaN
43.1667	12.1929	2.17179
42.8333	9.81401	1.53242
42.5	NaN	NaN
42.1667	NaN	NaN
41.8333	NaN	NaN
41.5	NaN	NaN
41.1667	NaN	NaN
40.8333	NaN	NaN
40.5	8.08608	1.46059
40.1667	10.4656	1.82574
39.8333	NaN	NaN
39.5	10.5661	1.6095
39.1667	8.26841	1.5
38.8333	10.096	2.04124
38.5	10.7125	1.93218
38.1667	8.2987	1.36974
37.8333	11.7107	1.87083
37.5	NaN	NaN
37.1667	9.72933	1.50792
36.8333	10.5366	1.42301
36.5	11.0685	1.8316
36.1667	8.67154	1.29053
35.8333	9.09965	1.0556
35.5	10.9312	1.45747
35.1667	13.7719	2.1652
34.8333	10.3228	1.31596
34.5	11.8815	1.33596
34.1667	10.7114	1.34474
33.8333	9.70498	1.05998
33.5	8.76911	1.04692
33.1667	7.91208	0.905653
32.8333	9.15481	1.16645
32.5	8.80869	0.84636
32.1667	10.2936	1.18824
31.8333	9.71301	1.20321
31.5	8.64138	0.959077
31.1667	7.8264	0.915199
30.8333	7.2053	0.917024
30.5	9.85405	0.882396
30.1667	10.243	1.02251
29.8333	13.5383	1.55895
29.5	9.87811	1.00275
29.1667	11.0485	1.22488
28.8333	9.35284	0.881634
28.5	13.0777	1.42719
28.1667	9.1289	1.00426
27.8333	12.4962	1.33101
27.5	10.3359	0.987066
27.1667	10.0905	1.0835
26.8333	11.2198	1.21333
26.5	12.8717	1.27245
26.1667	7.38938	0.9721
25.8333	13.6202	1.40295
25.5	NaN	NaN
25.1667	10.7125	0.927178
24.8333	14.0844	1.29718
24.5	15.5012	1.59549
24.1667	NaN	NaN
23.8333	11.1308	1.20143
23.5	16.252	1.46874
23.1667	10.3754	0.814101
22.8333	13.5915	0.982627
22.5	12.105	0.972555
22.1667	16.8433	1.46648
21.8333	13.5496	1.20101
21.5	13.1564	1.13681
21.1667	12.9968	1.08016
20.8333	16.2797	1.80628
20.5	11.0689	1.12789
20.1667	12.68	1.04873
19.8333	10.8394	1.06486
19.5	10.4897	0.919598
19.1667	12.3324	1.24775
18.8333	10.0955	1.05622
18.5	12.6706	1.19534
18.1667	10.5313	0.96865
17.8333	10.7488	0.963322
17.5	11.1253	0.9158
17.1667	11.1735	0.884645
16.8333	10.0225	0.845544
16.5	10.5027	0.843155
16.1667	10.754	0.819496
15.8333	10.9862	0.803998
15.5	10.8032	0.805359
15.1667	14.6452	1.08579
14.8333	13.7187	0.92311
14.5	11.117	0.748757
14.1667	12.7951	0.933409
13.8333	11.7919	0.879958
13.5	12.6643	0.846966
13.1667	13.206	0.909412
12.8333	16.3062	0.963023
12.5	12.8541	0.798172
12.1667	13.8185	0.771274
11.8333	12.717	0.732453
11.5	14.3627	0.866652
11.1667	11.5946	0.745659
10.8333	12.5458	0.811331
10.5	15.0728	1.00057
10.1667	12.3789	0.820631
9.83333	11.923	0.645608
9.5	11.6135	0.662414
9.16667	12.597	0.713212
8.83333	14.5742	0.891274
8.5	17.1252	1.08194
8.16667	15.7657	1.12686
7.83333	16.7129	1.15252
7.5	18.6913	1.18181
7.16667	17.6373	0.936635
6.83333	16.8472	0.862024
6.5	16.2866	0.79714
6.16667	17.4299	0.80406
5.83333	18.2521	0.950781
5.5	16.3605	0.832405
5.16667	19.1525	0.953121
4.83333	16.482	0.756136
4.5	15.7318	0.638418
4.16667	17.4778	0.715053
3.83333	19.0288	0.812092
3.5	16.9756	0.702361
3.16667	18.4388	0.765958
2.83333	14.9795	0.636118
2.5	14.2701	0.616688
2.16667	15.8261	0.682838
1.83333	13.4353	0.579017
1.5	13.2828	0.615999
1.16667	13.7469	0.669611
0.833333	13.9168	0.734495
0.5	11.8697	0.562492
0.166667	13.6939	0.74872

## Sheet: DOT
Cenozoic deep-ocean temperature (DOT) estimates from Cramer et al. 2011, Journ. Geophys. Res. 116
Binned (0.1 Myr) values from their Supplementary tables jgrc12191-sup-0014-ts04.txt and jgrc12191-sup-0017-ts07.txt
Note that Cramer et al. did not report confidence intervals for the late Neogene (<9 Myr) scaled O-18, here we use min-max bounds for binned raw data
Age (Ma)	DOT	DOT_min	DOT_max
64.9	10.65	7.56	12.81
64.8	10.67	7.58	12.83
64.7	10.65	7.57	12.8
64.6	10.62	7.54	12.77
64.5	10.69	7.61	12.84
64.4	10.95	7.89	13.1
64.3	11.39	8.32	13.53
64.2	11.83	8.77	13.97
64.1	12.11	9.06	14.25
64	12.11	9.06	14.24
63.9	11.88	8.84	14.01
63.8	11.61	8.57	13.74
63.7	11.42	8.39	13.54
63.6	11.37	8.34	13.49
63.5	11.48	8.45	13.59
63.4	11.64	8.62	13.76
63.3	11.76	8.74	13.87
63.2	11.78	8.77	13.88
63.1	11.72	8.72	13.83
63	11.65	8.65	13.75
62.9	11.58	8.58	13.68
62.8	11.47	8.48	13.56
62.7	11.29	8.31	13.38
62.6	11.1	8.12	13.18
62.5	10.85	7.88	12.94
62.4	10.6	7.63	12.68
62.3	10.44	7.47	12.52
62.2	10.38	7.42	12.45
62.1	10.39	7.43	12.46
62	10.42	7.47	12.49
61.9	10.45	7.5	12.51
61.8	10.46	7.52	12.52
61.7	10.49	7.55	12.55
61.6	10.53	7.6	12.59
61.5	10.58	7.65	12.63
61.4	10.59	7.66	12.63
61.3	10.53	7.61	12.57
61.2	10.4	7.49	12.44
61.1	10.24	7.33	12.28
61	10.1	7.2	12.14
60.9	10	7.1	12.03
60.8	9.96	7.06	11.99
60.7	9.98	7.09	12
60.6	10.04	7.15	12.06
60.5	10.11	7.23	12.13
60.4	10.2	7.33	12.22
60.3	10.29	7.42	12.3
60.2	10.4	7.53	12.4
60.1	10.52	7.66	12.53
60	10.63	7.77	12.63
59.9	10.67	7.82	12.67
59.8	10.64	7.8	12.64
59.7	10.56	7.72	12.55
59.6	10.43	7.59	12.42
59.5	10.25	7.42	12.23
59.4	10.02	7.19	12
59.3	9.78	6.95	11.75
59.2	9.54	6.72	11.52
59.1	9.35	6.53	11.32
59	9.21	6.4	11.17
58.9	9.12	6.31	11.08
58.8	9.1	6.3	11.06
58.7	9.16	6.37	11.12
58.6	9.28	6.49	11.23
58.5	9.41	6.62	11.36
58.4	9.5	6.72	11.45
58.3	9.56	6.79	11.51
58.2	9.62	6.85	11.56
58.1	9.72	6.95	11.65
58	9.87	7.11	11.8
57.9	10.06	7.3	11.99
57.8	10.27	7.52	12.2
57.7	10.47	7.72	12.39
57.6	10.64	7.9	12.56
57.5	10.8	8.06	12.72
57.4	10.97	8.23	12.88
57.3	11.14	8.41	13.05
57.2	11.3	8.58	13.21
57.1	11.48	8.76	13.38
57	11.68	8.96	13.58
56.9	11.91	9.2	13.81
56.8	12.15	9.45	14.05
56.7	12.3	9.6	14.19
56.6	12.26	9.56	14.15
56.5	12.01	9.32	13.9
56.4	11.68	9	13.56
56.3	11.46	8.78	13.34
56.2	11.48	8.8	13.35
56.1	11.73	9.06	13.6
56	12.15	9.48	14.01
55.9	12.58	9.92	14.44
55.8	12.88	10.22	14.74
55.7	13.05	10.4	14.91
55.6	13.12	10.47	14.97
55.5	13.05	10.41	14.9
55.4	12.95	10.31	14.8
55.3	12.91	10.28	14.76
55.2	12.93	10.3	14.77
55.1	12.97	10.34	14.8
55	13.02	10.4	14.85
54.9	13.07	10.46	14.9
54.8	13.14	10.53	14.97
54.7	13.23	10.62	15.05
54.6	13.3	10.7	15.12
54.5	13.28	10.69	15.1
54.4	13.13	10.54	14.94
54.3	12.87	10.29	14.68
54.2	12.63	10.05	14.43
54.1	12.48	9.9	14.28
54	12.45	9.88	14.25
53.9	12.49	9.93	14.29
53.8	12.53	9.97	14.33
53.7	12.57	10.02	14.36
53.6	12.63	10.08	14.42
53.5	12.71	10.16	14.49
53.4	12.79	10.25	14.57
53.3	12.89	10.35	14.66
53.2	13	10.47	14.77
53.1	13.14	10.61	14.91
53	13.32	10.8	15.09
52.9	13.5	10.98	15.26
52.8	13.63	11.11	15.39
52.7	13.66	11.15	15.42
52.6	13.62	11.12	15.37
52.5	13.55	11.05	15.3
52.4	13.53	11.03	15.27
52.3	13.56	11.07	15.31
52.2	13.65	11.17	15.39
52.1	13.74	11.26	15.48
52	13.75	11.28	15.48
51.9	13.63	11.16	15.36
51.8	13.39	10.93	15.12
51.7	13.11	10.65	14.83
51.6	12.89	10.43	14.61
51.5	12.88	10.43	14.59
51.4	13.16	10.71	14.87
51.3	13.61	11.17	15.32
51.2	14.02	11.59	15.73
51.1	14.33	11.89	16.03
51	14.55	12.12	16.25
50.9	14.66	12.24	16.36
50.8	14.63	12.21	16.33
50.7	14.51	12.09	16.2
50.6	14.34	11.93	16.03
50.5	14.13	11.73	15.82
50.4	13.92	11.52	15.6
50.3	13.76	11.37	15.44
50.2	13.62	11.23	15.29
50.1	13.5	11.11	15.17
50	13.46	11.08	15.13
49.9	13.54	11.16	15.2
49.8	13.71	11.34	15.37
49.7	13.94	11.57	15.59
49.6	14.09	11.73	15.74
49.5	14.11	11.75	15.76
49.4	13.99	11.64	15.63
49.3	13.78	11.43	15.42
49.2	13.57	11.22	15.21
49.1	13.4	11.07	15.04
49	13.32	10.99	14.95
48.9	13.28	10.95	14.91
48.8	13.22	10.89	14.84
48.7	13.07	10.75	14.69
48.6	12.81	10.5	14.43
48.5	12.48	10.17	14.1
48.4	12.21	9.9	13.82
48.3	12.12	9.82	13.73
48.2	12.25	9.96	13.86
48.1	12.52	10.23	14.12
48	12.81	10.53	14.41
47.9	13.06	10.78	14.65
47.8	13.21	10.93	14.8
47.7	13.28	11	14.87
47.6	13.14	10.87	14.72
47.5	12.9	10.64	14.48
47.4	12.62	10.36	14.2
47.3	12.31	10.06	13.89
47.2	12.01	9.77	13.59
47.1	11.81	9.57	13.38
47	11.69	9.45	13.25
46.9	11.61	9.38	13.17
46.8	11.56	9.34	13.12
46.7	11.55	9.33	13.11
46.6	11.57	9.35	13.12
46.5	11.63	9.41	13.18
46.4	11.71	9.5	13.26
46.3	11.88	9.68	13.43
46.2	12.07	9.87	13.61
46.1	12.25	10.05	13.78
46	12.3	10.11	13.83
45.9	12.07	9.89	13.6
45.8	11.71	9.53	13.24
45.7	11.36	9.18	12.88
45.6	11.03	8.86	12.55
45.5	10.75	8.58	12.27
45.4	10.5	8.34	12.01
45.3	10.27	8.12	11.78
45.2	10.1	7.95	11.61
45.1	10.01	7.86	11.51
45	10.01	7.86	11.51
44.9	10.13	7.99	11.63
44.8	10.4	8.26	11.89
44.7	10.75	8.62	12.24
44.6	11.05	8.93	12.54
44.5	11.19	9.07	12.67
44.4	11.08	8.97	12.56
44.3	10.71	8.6	12.19
44.2	10.17	8.07	11.64
44.1	9.6	7.5	11.07
44	9.14	7.04	10.61
43.9	8.86	6.77	10.32
43.8	8.78	6.7	10.24
43.7	8.87	6.79	10.33
43.6	9.03	6.95	10.48
43.5	9.18	7.11	10.63
43.4	9.28	7.22	10.73
43.3	9.31	7.25	10.75
43.2	9.3	7.24	10.74
43.1	9.27	7.22	10.71
43	9.26	7.21	10.69
42.9	9.29	7.25	10.72
42.8	9.36	7.32	10.79
42.7	9.46	7.42	10.88
42.6	9.6	7.57	11.02
42.5	9.78	7.76	11.2
42.4	9.98	7.96	11.39
42.3	10.17	8.16	11.58
42.2	10.32	8.31	11.73
42.1	10.41	8.4	11.81
42	10.42	8.42	11.82
41.9	10.34	8.35	11.74
41.8	10.19	8.2	11.59
41.7	10.04	8.05	11.43
41.6	9.83	7.85	11.22
41.5	9.55	7.57	10.93
41.4	9.23	7.26	10.61
41.3	8.94	6.97	10.32
41.2	8.73	6.77	10.1
41.1	8.62	6.67	9.99
41	8.58	6.63	9.94
40.9	8.56	6.61	9.92
40.8	8.54	6.6	9.9
40.7	8.54	6.6	9.9
40.6	8.59	6.66	9.94
40.5	8.72	6.79	10.07
40.4	8.89	6.96	10.23
40.3	9	7.08	10.34
40.2	9	7.08	10.34
40.1	8.89	6.98	10.23
40	8.76	6.85	10.09
39.9	8.66	6.76	9.99
39.8	8.62	6.72	9.94
39.7	8.66	6.77	9.99
39.6	8.79	6.9	10.11
39.5	8.93	7.05	10.25
39.4	8.97	7.1	10.28
39.3	8.82	6.94	10.13
39.2	8.5	6.63	9.8
39.1	8.19	6.32	9.49
39	8.03	6.17	9.33
38.9	8	6.15	9.3
38.8	8.05	6.2	9.34
38.7	8.12	6.28	9.41
38.6	8.18	6.34	9.47
38.5	8.23	6.4	9.52
38.4	8.26	6.43	9.54
38.3	8.22	6.4	9.5
38.2	8.07	6.25	9.34
38.1	7.82	6.01	9.09
38	7.55	5.74	8.81
37.9	7.28	5.47	8.54
37.8	7.08	5.28	8.34
37.7	6.94	5.14	8.2
37.6	6.8	5.01	8.06
37.5	6.64	4.85	7.89
37.4	6.44	4.66	7.69
37.3	6.23	4.45	7.47
37.2	6.15	4.38	7.39
37.1	6.3	4.53	7.53
37	6.63	4.87	7.86
36.9	7.09	5.33	8.32
36.8	7.58	5.83	8.8
36.7	8	6.25	9.22
36.6	8.26	6.51	9.48
36.5	8.32	6.58	9.54
36.4	8.19	6.46	9.41
36.3	7.94	6.21	9.15
36.2	7.59	5.86	8.8
36.1	7.39	5.67	8.59
36	7.25	5.53	8.45
35.9	7.21	5.5	8.41
35.8	7.21	5.51	8.4
35.7	7.23	5.53	8.42
35.6	7.21	5.52	8.4
35.5	7.28	5.59	8.47
35.4	7.46	5.77	8.64
35.3	7.67	5.99	8.84
35.2	7.81	6.13	8.98
35.1	7.8	6.13	8.97
35	7.63	5.97	8.8
34.9	7.36	5.7	8.53
34.8	7.1	5.44	8.26
34.7	6.81	5.16	7.97
34.6	6.72	5.08	7.88
34.5	6.74	5.1	7.89
34.4	6.72	5.08	7.86
34.3	6.58	4.94	7.72
34.2	6.34	4.71	7.48
34.1	6.08	4.45	7.21
34	5.87	4.25	7
33.9	5.73	4.11	6.86
33.8	5.62	4.01	6.75
33.7	5.48	3.88	6.6
33.6	5.31	3.71	6.43
33.5	5.25	3.65	6.36
33.4	5.39	3.79	6.5
33.3	5.71	4.12	6.82
33.2	6.08	4.5	7.19
33.1	6.32	4.75	7.43
33	6.33	4.76	7.43
32.9	6.13	4.56	7.23
32.8	5.85	4.29	6.95
32.7	5.67	4.11	6.76
32.6	5.65	4.1	6.74
32.5	5.77	4.23	6.86
32.4	5.94	4.4	7.02
32.3	6.06	4.52	7.14
32.2	6.12	4.58	7.19
32.1	6.15	4.62	7.22
32	6.15	4.63	7.22
31.9	6.11	4.59	7.17
31.8	6.04	4.53	7.1
31.7	5.97	4.46	7.03
31.6	5.9	4.39	6.95
31.5	5.82	4.32	6.87
31.4	5.75	4.25	6.8
31.3	5.69	4.2	6.73
31.2	5.65	4.17	6.69
31.1	5.64	4.16	6.68
31	5.65	4.18	6.69
30.9	5.67	4.2	6.7
30.8	5.67	4.2	6.69
30.7	5.64	4.18	6.66
30.6	5.6	4.14	6.62
30.5	5.57	4.12	6.59
30.4	5.57	4.12	6.58
30.3	5.59	4.15	6.6
30.2	5.64	4.21	6.65
30.1	5.72	4.29	6.72
30	5.82	4.39	6.82
29.9	5.91	4.49	6.91
29.8	5.98	4.56	6.97
29.7	6	4.59	6.99
29.6	5.97	4.56	6.95
29.5	5.86	4.46	6.85
29.4	5.69	4.29	6.67
29.3	5.48	4.09	6.46
29.2	5.31	3.92	6.28
29.1	5.18	3.79	6.15
29	5.11	3.73	6.07
28.9	5.08	3.7	6.04
28.8	5.02	3.65	5.98
28.7	4.92	3.55	5.87
28.6	4.81	3.45	5.76
28.5	4.76	3.4	5.71
28.4	4.81	3.46	5.75
28.3	4.99	3.64	5.93
28.2	5.3	3.95	6.24
28.1	5.68	4.35	6.62
28	6.05	4.71	6.98
27.9	6.31	4.98	7.24
27.8	6.43	5.11	7.36
27.7	6.37	5.05	7.29
27.6	6.13	4.81	7.05
27.5	5.75	4.44	6.66
27.4	5.26	3.96	6.18
27.3	4.77	3.47	5.68
27.2	4.39	3.1	5.3
27.1	4.25	2.96	5.16
27	4.36	3.07	5.26
26.9	4.64	3.35	5.53
26.8	4.94	3.67	5.84
26.7	5.14	3.87	6.03
26.6	5.13	3.86	6.02
26.5	4.9	3.63	5.78
26.4	4.53	3.27	5.41
26.3	4.15	2.89	5.02
26.2	3.85	2.6	4.72
26.1	3.72	2.48	4.59
26	3.75	2.51	4.62
25.9	3.89	2.66	4.76
25.8	4.14	2.91	5
25.7	4.47	3.24	5.32
25.6	4.8	3.59	5.66
25.5	5.12	3.9	5.97
25.4	5.39	4.18	6.23
25.3	5.62	4.42	6.47
25.2	5.81	4.61	6.65
25.1	5.94	4.74	6.78
25	5.96	4.77	6.8
24.9	5.93	4.74	6.76
24.8	5.9	4.72	6.73
24.7	5.93	4.75	6.75
24.6	6.02	4.85	6.84
24.5	6.12	4.96	6.94
24.4	6.19	5.02	7
24.3	6.23	5.07	7.04
24.2	6.32	5.17	7.13
24.1	6.53	5.38	7.33
24	6.83	5.69	7.63
23.9	7.15	6.02	7.95
23.8	7.41	6.27	8.2
23.7	7.59	6.46	8.38
23.6	7.7	6.58	8.49
23.5	7.72	6.6	8.5
23.4	7.56	6.44	8.34
23.3	7.19	6.08	7.97
23.2	6.68	5.57	7.45
23.1	6.14	5.04	6.91
23	5.75	4.66	6.52
22.9	5.65	4.56	6.41
22.8	5.75	4.67	6.51
22.7	5.92	4.84	6.68
22.6	6.07	4.99	6.82
22.5	6.19	5.12	6.94
22.4	6.33	5.26	7.07
22.3	6.53	5.47	7.27
22.2	6.81	5.76	7.55
22.1	7.14	6.08	7.87
22	7.43	6.38	8.17
21.9	7.67	6.63	8.4
21.8	7.83	6.79	8.56
21.7	7.88	6.85	8.61
21.6	7.81	6.78	8.53
21.5	7.6	6.58	8.32
21.4	7.28	6.26	8
21.3	6.9	5.89	7.61
21.2	6.55	5.54	7.26
21.1	6.28	5.27	6.98
21	6.07	5.07	6.77
20.9	5.88	4.88	6.57
20.8	5.69	4.7	6.39
20.7	5.56	4.58	6.25
20.6	5.52	4.54	6.21
20.5	5.6	4.62	6.28
20.4	5.77	4.8	6.45
20.3	5.97	5.01	6.65
20.2	6.13	5.17	6.8
20.1	6.19	5.24	6.86
20	6.2	5.25	6.87
19.9	6.18	5.24	6.85
19.8	6.17	5.23	6.83
19.7	6.23	5.29	6.88
19.6	6.34	5.4	6.99
19.5	6.45	5.52	7.1
19.4	6.54	5.62	7.19
19.3	6.62	5.7	7.26
19.2	6.68	5.77	7.32
19.1	6.77	5.86	7.41
19	6.88	5.98	7.52
18.9	7.01	6.11	7.64
18.8	7.17	6.27	7.79
18.7	7.29	6.4	7.92
18.6	7.36	6.48	7.98
18.5	7.39	6.51	8.01
18.4	7.42	6.54	8.03
18.3	7.44	6.57	8.05
18.2	7.46	6.59	8.06
18.1	7.43	6.57	8.04
18	7.34	6.48	7.94
17.9	7.18	6.32	7.77
17.8	6.98	6.13	7.57
17.7	6.81	5.97	7.4
17.6	6.73	5.89	7.32
17.5	6.77	5.93	7.35
17.4	6.9	6.07	7.48
17.3	7.08	6.26	7.66
17.2	7.27	6.45	7.84
17.1	7.44	6.62	8.01
17	7.61	6.8	8.17
16.9	7.78	6.98	8.34
16.8	7.95	7.15	8.51
16.7	8.09	7.3	8.65
16.6	8.18	7.39	8.74
16.5	8.18	7.4	8.73
16.4	8.09	7.31	8.63
16.3	7.89	7.11	8.43
16.2	7.62	6.85	8.16
16.1	7.36	6.59	7.89
16	7.16	6.4	7.7
15.9	7.09	6.34	7.62
15.8	7.17	6.42	7.7
15.7	7.35	6.6	7.87
15.6	7.58	6.83	8.1
15.5	7.83	7.09	8.34
15.4	8.01	7.28	8.53
15.3	8.02	7.29	8.53
15.2	7.86	7.14	8.37
15.1	7.59	6.87	8.09
15	7.28	6.57	7.78
14.9	6.99	6.28	7.49
14.8	6.76	6.05	7.25
14.7	6.58	5.88	7.07
14.6	6.41	5.72	6.9
14.5	6.2	5.51	6.68
14.4	5.91	5.23	6.39
14.3	5.58	4.9	6.05
14.2	5.23	4.55	5.7
14.1	4.92	4.25	5.39
14	4.67	4.01	5.14
13.9	4.52	3.86	4.98
13.8	4.46	3.8	4.92
13.7	4.47	3.82	4.93
13.6	4.51	3.86	4.96
13.5	4.51	3.87	4.96
13.4	4.47	3.83	4.91
13.3	4.41	3.77	4.85
13.2	4.3	3.67	4.74
13.1	4.16	3.54	4.6
13	4.02	3.4	4.45
12.9	3.88	3.26	4.31
12.8	3.71	3.1	4.14
12.7	3.57	2.96	3.99
12.6	3.45	2.85	3.87
12.5	3.35	2.76	3.77
12.4	3.26	2.67	3.68
12.3	3.18	2.59	3.59
12.2	3.08	2.5	3.49
12.1	2.98	2.4	3.38
12	2.89	2.32	3.29
11.9	2.87	2.3	3.26
11.8	2.93	2.37	3.33
11.7	3.06	2.51	3.45
11.6	3.22	2.67	3.6
11.5	3.39	2.84	3.77
11.4	3.54	3	3.92
11.3	3.65	3.11	4.03
11.2	3.73	3.19	4.1
11.1	3.76	3.23	4.13
11	3.72	3.2	4.09
10.9	3.63	3.11	3.99
10.8	3.54	3.02	3.9
10.7	3.48	2.97	3.83
10.6	3.45	2.94	3.8
10.5	3.46	2.96	3.81
10.4	3.52	3.02	3.86
10.3	3.59	3.09	3.93
10.2	3.64	3.16	3.98
10.1	3.67	3.19	4
10	3.62	3.14	3.95
9.9	3.48	3.01	3.81
9.8	3.32	2.86	3.65
9.7	3.2	2.74	3.53
9.6	3.13	2.67	3.45
9.5	3.11	2.66	3.43
9.4	3.1	2.66	3.42
9.3	3.07	2.63	3.38
9.2	3	2.56	3.3
9	4.16	3.87	4.31
8.9	4.07	3.44	4.53
8.8	4.04	3.95	4.38
8.7	3.96	3.44	4.08
8.6	3.86	3.81	4.09
8.5	3.77	3.5	3.96
8.4	3.66	3.63	3.95
8.3	3.53	3.23	3.84
8.2	3.4	2.94	3.59
8.1	3.29	2.92	3.35
8	3.21	3.04	3.44
7.9	3.17	3.02	3.59
7.8	3.15	2.9	3.32
7.7	3.15	2.96	3.29
7.6	3.16	2.84	3.35
7.5	3.18	2.94	3.42
7.4	3.19	3.1	3.51
7.3	3.2	3.07	3.42
7.2	3.2	3.02	3.51
7.1	3.2	2.99	3.34
7	3.19	3.03	3.43
6.9	3.18	2.89	3.31
6.8	3.18	3.09	3.49
6.7	3.18	3.04	3.32
6.6	3.18	2.89	3.36
6.5	3.18	3.04	3.23
6.4	3.17	3.1	3.49
6.3	3.15	3.07	3.38
6.2	3.13	2.83	3.25
6.1	3.1	2.76	3.26
6	3.09	2.85	3.21
5.9	3.09	3.03	3.41
5.8	3.1	2.46	3.26
5.7	3.13	2.41	3.39
5.6	3.17	3	3.46
5.5	3.22	2.81	3.5
5.4	3.26	3.19	3.68
5.3	3.27	3.03	3.54
5.2	3.24	2.78	3.52
5.1	3.17	2.93	3.64
5	3.08	2.71	3.42
4.9	2.97	2.41	3.3
4.8	2.87	2.37	3.14
4.7	2.79	2.5	2.99
4.6	2.73	2.44	2.86
4.5	2.68	2.45	2.99
4.4	2.62	2.37	2.94
4.3	2.54	2.31	2.95
4.2	2.45	2.14	2.68
4.1	2.35	2.17	2.66
4	2.26	1.81	2.43
3.9	2.16	1.8	2.51
3.8	2.07	1.75	2.4
3.7	1.97	1.34	2.36
3.6	1.86	1.37	2.16
3.5	1.75	1.54	2.09
3.4	1.64	1.29	2.05
3.3	1.53	0.61	1.71
3.2	1.43	1.37	1.79
3.1	1.34	0.96	1.75
3	1.26	0.83	1.78
2.9	1.16	0.84	1.76
2.8	1.06	0.41	1.48
2.7	0.96	0.27	1.59
2.6	0.86	0.22	1.4
2.5	0.79	-0.19	1.37
2.4	0.73	-0.21	1.27
2.3	0.68	0.21	1.33
2.2	0.64	-0.3	1.08
2.1	0.59	-0.38	1.29
2	0.54	-0.1	1.27
1.9	0.49	-0.24	0.94
1.8	0.44	-0.19	1.05
1.7	0.4	-0.38	0.83
1.6	0.36	-0.32	1.06
1.5	0.33	-0.59	1.16
1.4	0.3	-0.57	1.27
1.3	0.25	-0.49	0.76
1.2	0.19	-0.62	1.13
1.1	0.12	-0.73	1.32
1	0.04	-0.86	1.17
0.9	-0.04	-1.03	0.98
0.8	-0.12	-1.11	0.89
0.7	-0.16	-1.21	0.86
0.6	-0.18	-1.65	1.03
0.5	-0.18	-1.13	0.9
0.4	-0.17	-1.65	1.48
0.3	-0.17	-1.27	1.35
0.2	-0.19	-1.17	0.95
0.1	-0.2	-1.49	1.49
0	-0.22	-1.56	1.37
